# Supplementary material for: Genetic differentiation of European grayling (Thymallus thymallus) populations in Serbia, based on mitochondrial and nuclear DNA analyses
Source: Genet Sel Evol. 2011 Jan 14;43(1):2. doi: 10.1186/1297-9686-43-2 (PMC3036601; doi:10.1186/1297-9686-43-2)
Supplement: Additional file 1 — Variable nucleotide positions for mtDNA CR haplotypes defined in this study (underlined) and haplotypes from other European clades. Positions are homologous to the T. thymallus haplotype Da1 (Accession number. AF522395) and correspond to the control region (430-1024), and the tRNA phenylalanine gene (1025-1098) Asterisks refer to base pair deletions or insertions, dashes represent concordance with the Da1 haplotype [file 1297-9686-43-2-S1.XLS]

## Sheet: Sheet1
Names	457	481	582	622	625	626	628	629	630	631	634	635	639	640	642	643	648	656	665	667	668	706	708	709	710	711	713	719	740	751	758	781	794	851	854	866	910	915	941	944	971	973	975	980	990	1000	1045	1049	1050
Da1	G	C	C	G	C	T	*	T	T	T	C	T	T	T	C	T	G	C	C	G	G	C	*	A	G	T	T	G	T	G	T	G	T	T	A	T	T	A	A	C	C	A	C	G	T	G	T	C	A
Da2	-	-	-	-	-	-	*	-	-	-	-	-	-	-	-	-	-	-	-	-	-	-	*	-	-	-	-	-	-	-	-	-	-	-	-	-	-	-	-	-	-	-	-	-	-	-	-	T	-
Da6	A	-	-	-	-	-	*	-	-	-	-	-	C	*	T	-	C	-	T	A	A	-	G	-	-	-	-	-	-	-	-	A	-	-	-	-	-	-	-	-	-	-	-	-	-	-	-	-	-
Da13	A	-	-	-	-	-	*	-	-	-	-	-	C	*	T	-	C	-	T	A	A	-	G	-	-	-	-	-	-	-	-	A	A	-	-	-	-	-	-	-	-	-	-	-	-	-	-	-	-
Da22	A	-	-	-	-	-	*	*	-	-	-	-	-	-	T	-	-	-	-	-	-	-	A	*	-	-	-	A	-	-	C	A	A	-	G	-	-	-	-	-	G	-	T	-	-	-	-	-	-
Da23	A	-	-	-	-	-	*	*	-	-	-	-	-	-	T	-	-	-	-	-	-	-	A	*	-	-	-	A	-	-	-	A	A	-	G	-	-	-	-	-	G	-	T	-	-	-	-	-	-
Da27	A	-	-	-	-	-	*	*	-	-	-	-	-	-	-	-	-	-	-	A	-	T	G	*	*	-	-	-	-	-	-	A	A	-	G	-	-	-	-	-	G	-	T	-	-	-	-	-	-
Da29	A	-	-	-	-	-	*	*	-	-	-	-	-	-	-	-	-	T	-	A	-	-	G	-	-	-	-	-	-	-	-	A	A	-	G	-	-	-	-	-	G	-	T	A	-	-	-	-	-
Da24	A	-	-	*	T	A	*	*	C	-	T	A	-	-	-	-	-	-	-	A	-	-	A	*	-	-	-	A	-	-	-	A	A	-	G	-	-	-	-	-	G	-	T	-	-	-	-	-	-
Da25	A	-	-	*	T	A	*	*	C	-	T	A	-	-	-	-	-	-	-	A	-	-	A	*	-	-	-	-	-	-	-	A	A	-	G	-	-	-	-	-	G	-	T	-	-	-	-	-	-
At2	A	-	-	-	-	-	*	*	-	-	T	C	-	-	-	-	-	-	T	A	-	-	G	-	-	-	-	A	-	-	-	A	A	-	G	-	A	-	-	-	G	-	T	T	-	-	-	-	-
At7	A	-	-	-	-	-	*	*	-	-	T	C	-	-	-	-	-	-	T	A	-	-	G	-	-	-	-	A	-	-	-	A	A	-	G	-	A	-	-	-	G	-	T	T	-	-	-	-	G
At14	A	-	-	-	-	-	C	-	-	-	T	-	-	-	-	-	-	-	T	A	-	-	G	-	-	-	-	-	-	-	-	A	A	-	G	-	-	-	-	-	A	-	T	-	-	-	-	-	-
At18	A	-	-	-	-	-	C	-	-	-	T	-	-	-	-	-	-	-	T	A	-	-	G	-	-	-	-	-	-	-	-	A	A	-	G	-	-	-	-	-	-	-	T	-	-	-	-	-	-
Rh1	A	-	-	-	-	-	*	-	-	-	-	-	C	C	T	-	-	-	T	A	-	-	G	-	-	-	-	A	C	-	-	A	A	-	G	-	-	-	-	-	-	-	-	-	-	-	-	-	-
Rh4	A	-	-	-	-	-	*	-	-	-	-	-	-	-	-	-	-	-	T	A	-	-	G	-	-	-	-	A	C	-	-	A	A	-	G	-	-	-	-	-	-	-	-	-	-	-	-	-	-
Rh5	A	-	T	-	-	-	*	C	-	-	T	-	-	-	-	-	-	-	T	A	-	-	G	-	-	-	-	A	C	-	-	A	A	-	G	-	-	-	-	-	-	-	-	-	-	-	-	-	-
At10	A	-	-	-	-	-	*	*	C	-	T	C	-	-	-	C	-	-	T	A	-	-	G	-	-	-	-	-	-	-	-	A	A	-	-	-	-	-	-	-	-	-	-	-	-	T	-	-	-
At12	A	-	-	-	-	-	*	*	C	-	T	C	-	-	-	C	-	-	T	A	-	-	G	-	-	-	-	-	-	-	-	A	A	-	-	-	-	-	-	-	-	-	-	-	-	T	-	-	-
At1	A	T	-	-	-	-	*	*	-	-	T	C	-	-	-	-	-	-	T	A	-	*	T	-	-	-	-	A	-	A	-	A	A	C	-	C	-	-	-	-	-	-	-	-	-	-	-	-	-
Ad2	A	-	-	T	A	C	*	*	-	C	T	-	-	-	-	-	-	-	T	A	-	-	G	-	-	A	C	A	-	A	-	A	A	-	G	-	-	T	G	T	-	G	-	-	C	-	C	-	-
Ad6	A	-	-	T	A	C	*	*	-	C	T	-	-	-	-	-	-	-	T	A	A	-	G	-	-	A	C	A	-	A	-	A	A	-	G	-	-	T	G	T	-	G	-	-	C	-	C	-	-
[truncated: 6 more columns]
