# Supplementary material for: Genetic differentiation of European grayling (Thymallus thymallus) populations in Serbia, based on mitochondrial and nuclear DNA analyses
Source: Genet Sel Evol. 2011 Jan 14;43(1):2. doi: 10.1186/1297-9686-43-2 (PMC3036601; doi:10.1186/1297-9686-43-2)
Supplement: Additional file 2 — Variable nucleotide positions for mtDNA ATP6 gen haplotypes defined in this study. Positions are homologous to the T. thymallus haplotype Soc18 (Accession number. AY779004) and correspond to the ATP6 gene (14-643); dashes represent concordance with the Soc18 haplotype [file 1297-9686-43-2-S2.XLS]

## Sheet: Sheet1
Names	34	399	513
Soc18	C	C	G
Slo	-	T	-
BoDr	T	-	A
Bal	T	-	-
