# Supplementary material for: Genetic differentiation of European grayling (Thymallus thymallus) populations in Serbia, based on mitochondrial and nuclear DNA analyses
Source: Genet Sel Evol. 2011 Jan 14;43(1):2. doi: 10.1186/1297-9686-43-2 (PMC3036601; doi:10.1186/1297-9686-43-2)
Supplement: Additional file 3 — Individual microsatellite marker data. Individual microsatellite marker data in each population for Tables 2 and 3 and Figures 4 to 6 [file 1297-9686-43-2-S3.XLS]

## Sheet: Sheet1
	Populations	Cod	BFRO006	BFRO007	BFRO016	BFRO015	BFRO017	BFRO018	BFRO011	BFRO010	BFRO004	BFRO005	BFRO008	BFRO013
1	Rzav	r148	141141	183183	232236	156156	111111	177181	91091	196202	160166	131131	235235	176176
2	Rzav	r150	141141	183183	232236	156156	111111	177177	91091	196196	160166	131131	235235	176176
3	Rzav	r163	141141	183183	232236	146146	111111	177181	91091	202202	160160	131131	229229	176176
4	Rzav	r166	137141	183183	234236	146152	111111	177181	91091	202202	160160	131131	229229	176176
5	Rzav	r169	141141	183183	234236	146152	111111	177181	89091	196202	160160	131131	229235	176176
6	Rzav	r14	137141	183183	234234	152156	111111	177186	91091	202202	160166	131131	229235	176176
7	Rzav	r149	141141	183183	232236	156156	111111	177177	89091	196196	160166	131131	235235	176188
8	Rzav	r151	141141	183183	232236	146156	111111	177177	89091	196202	160166	131131	235235	176176
9	Rzav	r152	141141	183183	232236	156156	111111	177181	89091	196202	160160	131131	229235	176176
10	Rzav	r153	141141	183183	232236	156156	111111	177177	91091	196196	160160	131131	229235	176176
11	Rzav	r156	141141	183183	232232	146156	111111	177181	89091	196196	160166	131131	229235	176176
12	Rzav	r157	141141	183183	232236	156156	111111	177181	89091	196196	160160	131131	235235	176176
13	Rzav	r159	141141	183183	232232	152156	111111	177177	91091	196196	160160	131131	229235	176176
14	Rzav	r158	141141	183183	232236	156156	111111	177181	89091	196202	160160	131131	229229	176176
15	Rzav	r160	141141	183183	232236	146156	111111	181183	91091	202202	160166	131131	229229	176176
16	Rzav	r161	141141	183183	232232	146156	111111	177181	89091	196202	160166	131131	229235	176176
17	Rzav	r162	141141	183183	232236	152152	111111	181183	91091	196202	160166	131131	229229	176176
18	Rzav	r164	141141	183183	234236	152156	111111	177186	89089	202202	160160	131131	235235	176176
19	Rzav	r165	137141	183183	232236	152152	111111	177181	89091	202202	160160	131131	229229	176176
20	Rzav	r167	137141	183183	232236	146152	111111	177181	89091	202202	160166	131131	229229	176176
21	Lim	l2	137141	183183	234234	138138	115115	186186	95095	202202	166166	129131	225241	184188
22	Lim	l6	141145	183183	234234	138148	111115	177186	91095	202204	166166	129129	241241	168168
23	Lim	l9	137145	183183	234234	138138	111115	186186	95095	202202	160166	129131	231241	184188
24	Lim	p25	145145	183183	232234	138138	111111	186186	95095	202202	166166	129129	241241	180184
25	Lim	p47	145145	183183	234234	138138	111111	186204	83095	202202	166166	129129	241241	168184
26	Lim	l1	145145	181183	234234	138152	111115	186190	83095	202204	160166	117129	231231	168180
27	Lim	l3	137141	183183	234234	138138	111111	177186	83083	202202	166166	131131	225231	180180
28	Lim	l4	137145	183183	234234	138138	111115	186188	91095	204217	166166	129131	241241	168188
29	Lim	l5	137137	183183	234234	138138	111115	186186	95095	202202	166166	129131	241241	168168
30	Lim	l7	137145	183183	234234	138138	111111	186204	83095	202217	166166	129131	225241	168168
31	Lim	l8	141145	183183	234234	138138	115115	186186	83095	202202	166166	131133	225241	168184
32	Lim	l10	141145	183183	234234	138156	111111	177186	95095	200204	166166	119131	229241	168180
33	Lim	p22	137145	183183	234234	138138	111115	186186	83095	202202	166166	129129	241241	184188
34	Lim	p34	137141	183183	234234	138138	111115	177186	95095	202204	166166	129131	241241	178184
35	Lim	p35	137154	183183	234234	138138	111115	186204	95095	202202	160166	129129	241241	178184
36	Lim	p36	137137	183183	234234	138138	115115	186186	83095	202204	160166	129131	241241	168188
37	Lim	p37	137145	183183	234234	138152	111115	186186	91095	202202	160166	129131	241241	168188
38	Lim	p38	145145	183183	234234	138138	111111	177186	83095	202204	166166	129129	241241	168184
39	Lim	p39	137145	183183	234234	138138	111111	186186	95095	202202	160166	129129	225241	184184
40	Lim .	p43	137145	183183	234234	138138	111111	177186	83095	202202	166166	129129	241241	168180
41	Ibar	i1	137137	183183	234234	138138	111111	190192	83095	204204	160160	129129	245245	184188
42	Ibar	i4	137137	183183	234234	138138	111111	190192	83095	202202	160160	129129	225241	184188
43	Ibar	i5	137137	183183	234234	138138	111111	190192	83095	202204	160160	129129	225241	188188
44	Ibar	i7	137137	183183	234234	138138	111111	190192	83095	202202	160160	129129	225241	188188
45	Ibar	i8	137137	183183	234234	138138	111111	190190	83083	202204	160160	129129	241245	184188
46	Ibar	i2	137137	183183	234234	138138	111111	186190	83095	204204	160160	129129	245245	184188
47	Ibar	i3	137137	183183	234234	138138	111111	186192	95095	202202	160160	115129	225225	188188
48	Ibar	i6	137137	183183	234234	138138	115115	192192	95095	204204	160160	129129	225241	184188
49	Ibar	i9	137137	183183	234234	138138	103111	192192	83095	202202	160160	129129	225241	184188
50	Ibar	i10	137137	183183	234234	138138	111111	192192	83083	202202	160160	129129	245245	184188
51	Ibar	i11	137137	183183	234234	138138	111111	192192	83095	204204	160160	129129	245245	184188
52	Ibar	i12	137137	183183	234234	138138	111111	190192	83095	202204	160160	129129	225245	188188
53	Ibar	i13	137137	183183	234234	138138	111111	192192	83095	202204	160160	129129	241245	188188
54	Ibar	i14	137137	183183	234234	138138	111111	190192	83095	202204	160160	129129	241245	188188
55	Ibar	i15	137137	183183	234234	138138	111111	190192	83095	202202	160160	129129	241245	188188
56	Ibar	i16	137137	183183	234234	138138	111111	190192	83095	202202	160160	129129	241245	188188
57	Ibar	i17	137137	183183	234234	138138	111111	192192	83095	202204	160160	129129	241245	188188
58	Ibar	i18	137137	183183	234234	138138	111111	190192	83095	202204	160160	129129	241245	188188
59	Ibar	i19	137137	183183	234234	138138	111111	190190	83095	204204	160160	129129	245245	184188
60	Ibar	i20	137137	183183	234234	138138	111111	190192	83095	202204	160160	129129	225245	188188
61	Drina	d1	137154	183183	234236	138138	111111	183204	83095	204217	160166	129133	239245	168188
62	Drina	d2	137145	183183	234234	138152	111111	177204	83087	204222	160166	117129	206227	180184
63	Drina	d4	145145	183183	234234	138152	111111	190200	83083	202209	157160	115125	239239	168184
64	Drina	d9	137141	183183	236236	138152	111111	190204	83095	204204	157166	115129	231239	180188
65	Drina	d10	137137	181183	234234	152152	111111	186186	83085	202204	157160	129129	239241	168168
66	Drina	d3	137145	183183	227227	152156	111111	181186	83083	209230	160160	117131	227245	184188
67	Drina	d5	137137	183183	227236	138138	111111	186186	87095	202213	157157	117129	231231	188188
68	Drina	d6	141145	181183	227234	138138	111111	173186	95095	202222	160160	125129	239254	168180
69	Drina	d7	141145	183183	234236	138138	111115	186190	83083	204230	157160	115129	241241	168188
70	Drina	d8	137137	183183	236236	138138	111111	181204	83091	204209	160160	125129	231231	184188
71	Drina	d11	137137	183183	227234	138152	111115	186204	83085	209209	166166	115117	225241	168176
72	Drina	d12	137145	183183	227236	138138	111115	186192	85091	204209	166166	119125	239245	168188
73	Drina	d13	134141	183183	227234	138138	111111	186186	83083	202204	166166	125131	239239	176188
74	Drina	d14	137137	183183	227234	138146	111111	186186	83091	204217	157160	125129	227245	168188
75	Drina	d15	137137	183183	227236	138156	111111	186190	83085	202204	160166	129129	239239	176188
76	Drina	d16	141145	183183	234234	152152	111111	186208	83091	202202	160160	117129	225254	180188
77	Drina	d17	145145	183183	234236	138152	111111	190190	83083	202209	160166	119129	206241	168188
78	Drina	d18	137145	183183	234234	152152	111115	186188	83083	202209	160166	129129	239241	188188
79	Drina	d19	137145	183186	234236	152156	111115	190190	95095	202213	157157	129129	227239	168188
80	Drina	d20	137145	183183	234236	138138	111115	200200	91095	202204	160166	131133	231241	180188
